# Supplementary material for: West Nile Virus Neuroinvasive Disease: A Retrospective Analysis of Hospitalized Cases in a Tertiary Care Center in Southern Europe
Source: Rev Neurol. 2025 Sep 26;80(8):36787. doi: 10.31083/RN36787 (PMC12516826; doi:10.31083/RN36787)
Supplement: Supplementary file 1 [file 1576-6578-80-8-36787-s1.zip]

Archive with 4 entries (4 files):
- Supplementary Table 1.xlsx
- Supplementary Table 2.xlsx
- Tabla 1 del Material Suplementario.xlsx
- Tabla 2 del Material Suplementario.xlsx
