# Supplementary material for: West Nile Virus Neuroinvasive Disease: A Retrospective Analysis of Hospitalized Cases in a Tertiary Care Center in Southern Europe
Source: Rev Neurol. 2025 Sep 26;80(8):36787. doi: 10.31083/RN36787 (PMC12516826; doi:10.31083/RN36787)
Supplement: Supplementary file 1 [file 1576-6578-80-8-36787-s1.zip › Supplementary Table 1.xlsx]

## Sheet: Sheet1
System	Complications
Digestive	Gastrointestinal bleeding
Endocrine/Metabolic	Hyperosmolar hyperglycemic state
Hematologic	Pancytopenia
Infectious	Bacteremia
Multisystem	Multiorgan failure: neurologic, hemodynamic, renal, and respiratory
Renal/Electrolyte	Acute kidney injury, Hyponatremia, Hypernatremia
Respiratory	Pneumonia, Tracheobronchitis, Acute respiratory failure, Bronchospasm
Table 1. Systemic complications classified by system/s affected
