# Supplementary material for: West Nile Virus Neuroinvasive Disease: A Retrospective Analysis of Hospitalized Cases in a Tertiary Care Center in Southern Europe
Source: Rev Neurol. 2025 Sep 26;80(8):36787. doi: 10.31083/RN36787 (PMC12516826; doi:10.31083/RN36787)
Supplement: Supplementary file 1 [file 1576-6578-80-8-36787-s1.zip › Supplementary Table 2.xlsx]

## Sheet: Sheet1
Patient	IgM WNV	IgG WNV	PCR WNV CSF	PCR WNV URINE	Classification (ECDC)
1	-	+	-	-	Probable
2	+	+	-	-	Confirmed
3	+	+	+	-	Confirmed
4	+	+	-	-	Confirmed
5	+	-	-	-	Probable
6	+	-	-	-	Probable
7	+	-	-	-	Probable
8	+	-	-	-	Probable
9	+	+	-	-	Confirmed
10	+	+	-	-	Confirmed
11	+	-	+	-	Confirmed
12	+	-	NE	-	Probable
13	+	+	-	-	Confirmed
14	+	+	-	-	Confirmed
15	+	+	-	-	Confirmed
16	+	-	-	-	Probable
17	+	-	+	-	Confirmed
18	+	-	-	-	Probable
19	+	+	-	-	Confirmed
20	-	-	-	+	Probable
21	+	-	-	+	Confirmed
22	+	-	-	+	Confirmed
23	+	-	-	-	Probable
24	+	-	+	+	Confirmed
25	+	-	-	-	Probable
26	+	+	-	-	Confirmed
27	+	-	-	+	Confirmed
28	+	+	-	-	Confirmed
29	+	-	-	-	Probable
30	+	-	-	-	Probable
31	+	-	-	-	Probable
32	+	-	-	-	Probable
33	+	+	-	-	Confirmed
34	+	-	-	-	Probable
35	+	-	-	-	Probable
36	+	-	-	-	Probable
37	+	-	-	-	Probable
38	+	-	-	-	Probable
39	+	-	+	-	Confirmed
40	+	-	-	-	Probable
Table 1. Results of diagnostic testing for West Nile virus (WNV) infection.
Legend: Cerebrospinal fluid (CSF), Polymerase chain reaction (PCR), European Centre for Disease Prevention and Control (ECDC), Not evaluable (NE)
