# Supplementary material for: West Nile Virus Neuroinvasive Disease: A Retrospective Analysis of Hospitalized Cases in a Tertiary Care Center in Southern Europe
Source: Rev Neurol. 2025 Sep 26;80(8):36787. doi: 10.31083/RN36787 (PMC12516826; doi:10.31083/RN36787)
Supplement: Supplementary file 1 [file 1576-6578-80-8-36787-s1.zip › Tabla 1 del Material Suplementario.xlsx]

## Sheet: Sheet1
Sistema	Complicaciones
Digestivo	Hemorragia digestiva
Endocrino/Metabólico	Estado hiperglucémico hiperosmolar
Hematológico	Pancitopenia
Infeccioso	Bacteriemia
Multiorgánico	Fallo multiorgánico: neurológico, hemodinámico, renal y respiratorio
Renal/Electrolítico	Insuficiencia renal aguda, Hiponatremia, Hipernatremia
Respiratorio	Neumonía, Traqueobronquitis, Insuficiencia respiratoria aguda, Broncoespasmo
Tabla 1. Complicaciones sistémicas clasificadas según sistema afectado
