# Supplementary material for: West Nile Virus Neuroinvasive Disease: A Retrospective Analysis of Hospitalized Cases in a Tertiary Care Center in Southern Europe
Source: Rev Neurol. 2025 Sep 26;80(8):36787. doi: 10.31083/RN36787 (PMC12516826; doi:10.31083/RN36787)
Supplement: Supplementary file 1 [file 1576-6578-80-8-36787-s1.zip › Tabla 2 del Material Suplementario.xlsx]

## Sheet: Sheet1
Paciente	IgM VNO	IgG VNO	PCR VNO LCR	PCR VNO ORINA	Clasificación (ECDC)
1	-	+	-	-	Probable
2	+	+	-	-	Confirmado
3	+	+	+	-	Confirmado
4	+	+	-	-	Confirmado
5	+	-	-	-	Probable
6	+	-	-	-	Probable
7	+	-	-	-	Probable
8	+	-	-	-	Probable
9	+	+	-	-	Confirmado
10	+	+	-	-	Confirmado
11	+	-	+	-	Confirmado
12	+	-	NV	-	Probable
13	+	+	-	-	Confirmado
14	+	+	-	-	Confirmado
15	+	+	-	-	Confirmado
16	+	-	-	-	Probable
17	+	-	+	-	Confirmado
18	+	-	-	-	Probable
19	+	+	-	-	Confirmado
20	-	-	-	+	Probable
21	+	-	-	+	Confirmado
22	+	-	-	+	Confirmado
23	+	-	-	-	Probable
24	+	-	+	+	Confirmado
25	+	-	-	-	Probable
26	+	+	-	-	Confirmado
27	+	-	-	+	Confirmado
28	+	+	-	-	Confirmado
29	+	-	-	-	Probable
30	+	-	-	-	Probable
31	+	-	-	-	Probable
32	+	-	-	-	Probable
33	+	+	-	-	Confirmado
34	+	-	-	-	Probable
35	+	-	-	-	Probable
36	+	-	-	-	Probable
37	+	-	-	-	Probable
38	+	-	-	-	Probable
39	+	-	+	-	Confirmado
40	+	-	-	-	Probable
Tabla 1. Resultados de estudio diagnóstico de la infección del virus del Nilo Occidental (VNO).
Leyenda: Líquido cefalorraquídeo (LCR), Reacción en cadena de la polimerasa (PCR), European Centre for Disease Prevention and Control (ECDC), No valorable (NV)
